# Supplementary material for: Mitigating Salt Stress with Biochar: Effects on Yield and Quality of Dwarf Tomato Irrigated with Brackish Water
Source: Plants (Basel). 2024 Oct 6;13(19):2801. doi: 10.3390/plants13192801 (PMC11478744; doi:10.3390/plants13192801)
Supplement: Supplementary file 1 [file plants-13-02801-s001.zip]

Archive with 1 entries (1 files):
- plants-3225076-Supplementary Materials.pdf
